# Supplementary material for: Preparation and Properties of Hydrophobic Polyurethane Based on Silane Modification
Source: Polymers (Basel). 2023 Mar 31;15(7):1759. doi: 10.3390/polym15071759 (PMC10096977; doi:10.3390/polym15071759)
Supplement: Supplementary file 1 [file polymers-15-01759-s001.zip]

Archive with 1 entries (1 files):
- polymers-2297963-supplementary.docx
